# Supplementary material for: Development and Performance Evaluation of a Novel Ancestry Informative DIP Panel for Continental Origin Inference
Source: Front Genet. 2022 Feb 17;12:801275. doi: 10.3389/fgene.2021.801275 (PMC8891605; doi:10.3389/fgene.2021.801275)
Supplement: Supplementary file 1 [file Table2.XLSX]

## Sheet: AF
Supplementary Table 1 Allelic frequencies and forensic parameters of 52 AI-InDel loci in Eastern Han population.
Loci	Deletion	Insertion	Ho	He	PIC	MP	DP	PE	TPI	P
rs10549914	0.833333	0.166667	0.269565	0.278181	0.239198	0.561655	0.438345	0.0517636	0.684524	0.559
rs10581451	0.773913	0.226087	0.353623	0.350451	0.288713	0.484008	0.515992	0.0880986	0.773543	1
rs10668859	0.876812	0.123188	0.217391	0.21634	0.192692	0.637471	0.362529	0.0346742	0.638889	1
rs11576045	0.0463768	0.953623	0.0869565	0.0885804	0.0845401	0.835934	0.164066	0.00646516	0.547619	0.555
rs1160852	0	1	0	0	0	1	0	0	0.5	1
rs1305047	0.908696	0.0913043	0.15942	0.166177	0.152168	0.712766	0.287234	0.0196893	0.594828	0.48
rs1305057	0.0057971	0.994203	0.0057971	0.0115437	0.0114606	0.982726	0.0172737	3.32213e-05	0.502915	0.007
rs138123572	0.0333333	0.966667	0.0666667	0.064538	0.0623679	0.875556	0.124444	0.00392823	0.535714	1
rs139220746	0.347826	0.652174	0.475362	0.454345	0.350771	0.409905	0.590095	0.166837	0.953039	0.419
rs140847	0.705797	0.294203	0.431884	0.415898	0.32906	0.432607	0.567393	0.134524	0.880102	0.502
rs140864	0.721739	0.278261	0.405797	0.402246	0.320997	0.439546	0.560454	0.117484	0.841463	0.901
rs149676649	0.843478	0.156522	0.26087	0.264429	0.229185	0.577164	0.422836	0.0486556	0.676471	0.837
rs1610951	0.63913	0.36087	0.478261	0.461955	0.354893	0.403554	0.596446	0.169177	0.958333	0.569
rs16438	0.0478261	0.952174	0.084058	0.0912097	0.0869299	0.835463	0.164537	0.00606918	0.545886	0.139
rs16711	0.0130435	0.986957	0.026087	0.0257841	0.0254152	0.949187	0.0508129	0.000646852	0.513393	1
rs2307727	0.0927536	0.907246	0.168116	0.168545	0.154138	0.705978	0.294022	0.0216867	0.601045	1
rs2307840	0.214493	0.785507	0.353623	0.33746	0.280196	0.49698	0.50302	0.0880986	0.773543	0.42
rs2307998	0.00289855	0.997101	0.0057971	0.00578869	0.00576359	0.988473	0.011527	3.32213e-05	0.502915	1
rs2308036	0.307246	0.692754	0.405797	0.42631	0.335085	0.415518	0.584482	0.117484	0.841463	0.369
rs2308163	0.114493	0.885507	0.205797	0.203063	0.182211	0.654963	0.345037	0.0313571	0.629562	1
rs25630	0.904348	0.0956522	0.156522	0.173257	0.15804	0.707221	0.292779	0.0190427	0.592784	0.11
rs3028297	0.0550725	0.944928	0.110145	0.10423	0.0986628	0.803974	0.196026	0.0100157	0.561889	0.61
rs3033053	0.785507	0.214493	0.330435	0.33746	0.280196	0.496375	0.503625	0.0768372	0.746753	0.735
rs3033100	0.0478261	0.952174	0.0898551	0.0912097	0.0869299	0.831178	0.168822	0.006872	0.549363	0.541
rs3049003	0.0666667	0.933333	0.127536	0.124625	0.116701	0.772418	0.227582	0.0131074	0.57309	1
rs3051160	0.110145	0.889855	0.173913	0.196311	0.176813	0.67543	0.32457	0.0230665	0.605263	0.051
rs3053514	0.153623	0.846377	0.249275	0.260424	0.226234	0.583886	0.416114	0.0446788	0.666023	0.391
rs3059936	0.102899	0.897101	0.188406	0.184889	0.167578	0.680218	0.319782	0.0266864	0.616071	1
rs3073179	0.0347826	0.965217	0.0695652	0.067243	0.0648913	0.870548	0.129452	0.00425644	0.537383	1
rs3074939	0.114493	0.885507	0.194203	0.203063	0.182211	0.659601	0.340399	0.0282033	0.620504	0.454
rs3092383	0.646377	0.353623	0.423188	0.457811	0.352656	0.388297	0.611703	0.128657	0.866834	0.191
rs3216128	0.855072	0.144928	0.214493	0.248207	0.217133	0.606671	0.393329	0.0338294	0.636531	0.017
rs3217613	0.830435	0.169565	0.269565	0.282034	0.241969	0.557807	0.442193	0.0517636	0.684524	0.45
rs35779249	0.186957	0.813043	0.292754	0.304449	0.257797	0.531796	0.468204	0.0606044	0.706967	0.478
rs3831920	0.669565	0.330435	0.423188	0.443138	0.344594	0.402949	0.597051	0.128657	0.866834	0.464
rs3838001	0.701449	0.298551	0.417391	0.419444	0.331124	0.425096	0.574904	0.124851	0.858209	1
rs3839049	0.818841	0.181159	0.304348	0.297112	0.252671	0.537912	0.462088	0.0653425	0.71875	0.709
rs3840019	0.72029	0.27971	0.414493	0.40353	0.321763	0.440269	0.559731	0.122979	0.85396	0.659
rs3840274	0.142029	0.857971	0.237681	0.244067	0.214015	0.603344	0.396656	0.0408865	0.655894	0.646
rs3840614	0.652174	0.347826	0.486957	0.454345	0.350771	0.415047	0.584953	0.17634	0.974576	0.204
rs57237250	0.084058	0.915942	0.150725	0.154208	0.142129	0.729368	0.270632	0.0177785	0.588737	0.741
rs57762436	0.504348	0.495652	0.475362	0.500688	0.374981	0.363629	0.636371	0.166837	0.953039	0.379
rs5783058	0.757971	0.242029	0.368116	0.367434	0.299593	0.468246	0.531754	0.0956749	0.791284	1
rs3053817	0.195652	0.804348	0.327536	0.315202	0.265213	0.518639	0.481361	0.0755006	0.743534	0.609
rs5822884	0.107246	0.892754	0.168116	0.191767	0.173155	0.682789	0.317211	0.0216867	0.601045	0.044
rs5824539	0.0478261	0.952174	0.084058	0.0912097	0.0869299	0.835463	0.164537	0.00606918	0.545886	0.177
rs5891726	0.230435	0.769565	0.333333	0.355184	0.291774	0.478664	0.521336	0.0781893	0.75	0.3
rs66693708	0.65942	0.34058	0.455072	0.449822	0.348293	0.406394	0.593606	0.151122	0.917553	0.916
rs67205569	0.915942	0.084058	0.144928	0.154208	0.142129	0.732594	0.267406	0.0165527	0.584746	0.259
rs67934853	0.168116	0.831884	0.284058	0.280112	0.240588	0.557269	0.442731	0.0571922	0.698381	1
rs72375069	0.757971	0.242029	0.344928	0.367434	0.299593	0.466633	0.533367	0.0837548	0.763274	0.315
rs79369158	0.101449	0.898551	0.17971	0.182579	0.165695	0.686419	0.313581	0.0244852	0.609541	0.763

## Sheet: LD
Supplementary Table 2 Linkage disequilibrium analyses (P-value) of pairwise loci in Eastern Han population.
Loci	rs3092383	rs140864	rs3033053	rs72375069	rs79369158	rs67205569	rs57762436	rs139220746	rs10668859	rs140847	rs16711	rs149676649	rs57237250	rs2308163	rs16438	rs3028297	rs10549914	rs10581451	rs67934853	rs3831920	rs25630	rs2307998	rs138123572	rs3839049	rs2307840	rs35779249	rs1305047	rs66693708	rs2308036	rs3074939	rs11576045	rs3217613	rs3059936	rs3840274	rs3840614	rs3033100	rs3838001	rs3049003	rs3051160	rs3053817	rs5783058	rs3216128	rs5822884	rs3053514	rs3840019	rs1610951	rs1305057	rs3073179	rs2307727
rs5824539	0.0219769	0.920686	0.222822	0.170358	0.0117333	0.815595	0.684326	0.426061	0.429286	0.510483	0.0210606	0.658196	0.269399	0.578766	0.64342	0.369401	0.3349	0.543785	0.310548	0.57938	0.786185	4.21634e-05	0.408274	0.113008	0.575549	0.681829	0.41389	0.694402	0.17408	0.360893	0.237529	0.951614	0.749072	0.366377	0.799819	0.512881	0.0754596	0.843532	0.0524509	0.978299	0.770539	0.405674	0.732491	0.171561	0.688134	0.411798	0.616616	0.249507	0.713027
rs5891726	0.749568	0.0820589	0.788433	0.478403	0.445203	0.251866	0.751019	0.557474	0.195815	0.734035	0.935102	0.583732	0.615305	0.936007	0.368394	0.20563	0.100633	0.777295	0.273899	0.123487	0.469923	0.212389	0.398246	0.670074	0.513818	0.186274	0.0921696	0.405758	0.159146	0.492776	0.0482187	0.148333	0.194888	0.747187	0.827558	0.419852	0.885756	0.419939	0.261431	0.500402	0.767665	0.498607	0.834308	0.323469	0.264676	0.576196	0.149489	0.98324	0.914091
rs2307727	0.0684145	0.113048	0.902939	0.996595	0.538921	0.567649	0.532889	0.482193	0.138574	0.0523135	0.273609	0.201433	0.361388	0.326264	0.638529	0.216377	0.10203	0.834191	0.896814	0.270897	0.406215	0.521524	0.505387	0.593396	0.301858	0.0639465	0.034682	0.13463	0.513221	0.851737	0.682211	0.942955	0.382901	0.82954	0.758212	0.628184	0.0134647	0.860523	0.249735	0.0548681	0.667637	0.271115	0.354454	0.0644534	0.0538306	0.223116	0.458765	0.777613
rs3073179	0.360829	0.428985	0.799253	0.83405	0.357558	0.286242	0.414747	0.234102	0.340484	0.16717	0.619597	0.150396	0.277532	0.237329	0.84167	0.111189	1	0.165951	0.215756	0.372991	0.0975006	0.698149	0.174663	0.145744	0.390698	0.698961	0.224692	0.835782	0.936282	0.81641	0.585017	0.403544	0.975835	0.616529	0.820392	0.109814	0.0818628	0.466022	0.136412	0.592096	0.125114	0.22454	0.600265	0.140341	0.629536	0.170051	0.653971
rs1305057	0.204209	0.883163	0.842551	0.203192	0.857497	0.177841	0.558182	0.892176	0.989771	0.126603	0.788468	0.841537	0.0161472	0.400945	0.616616	0.564104	0.201507	0.207773	0.293525	0.829756	0.245017	0.900381	0.228256	0.269228	0.837029	0.272183	0.470989	0.8654	0.131272	0.333821	0.390054	0.21391	0.864693	0.351435	0.890708	0.60576	0.806037	0.582989	0.439398	0.673349	0.189441	0.370216	0.312624	0.333108	0.417485	0.193877
rs1610951	0.572585	0.227232	0.160539	0.562654	0.775014	0.668729	0.9853	0.280474	0.814235	0.22493	0.801689	0.869417	0.860807	0.0303462	0.181387	0.50666	0.174053	0.188005	0.333862	0.947262	0.295783	0.637055	0.845957	0.788838	0.190042	0.988024	0.492296	0.207446	0.717394	0.723003	0.76794	0.0612847	0.47554	0.546564	0.599337	0.96128	0.47929	0.378284	0.710315	0.120436	0.844389	0.462292	0.0468184	0.312727	0.210254
rs3840019	0.296501	0.113631	0.975894	0.636644	0.974549	0.107428	0.875208	0.341779	0.773323	0.844659	0.271955	0.216904	0.579455	0.317234	0.498946	0.729502	0.390764	0.91493	0.500581	0.34532	0.85541	0.204706	0.279708	0.204443	0.161587	0.778549	0.641995	0.217722	0.836872	0.823107	0.041666	0.305561	0.58218	0.584347	0.7162	0.32693	0.274008	0.419679	0.928932	0.58127	0.529054	0.422549	0.169661	0.477189
rs3053514	0.878924	0.512525	0.655488	0.54044	0.279754	0.762455	0.322805	0.907384	0.979346	0.789549	0.422877	0.716068	0.962605	0.598862	0.202206	0.579832	0.897382	0.297114	0.360238	0.0955779	0.588193	0.402375	0.391369	0.617621	0.23676	0.906891	0.0979114	0.202438	0.0922382	0.401547	0.328637	0.695232	0.773031	0.853846	0.781405	0.962212	0.714454	0.57933	0.418897	0.512562	0.82265	0.657108	0.86948
rs5822884	0.78274	0.687633	0.0830959	0.87857	0.281716	0.653746	0.705501	0.793919	0.0143352	0.776682	0.0253034	0.79347	0.869845	0.444071	0.732491	0.669442	0.16897	0.274252	0.979014	0.0579042	0.399664	0.511624	0.368008	0.967531	0.504131	0.72982	0.891666	0.943563	0.790402	0.811308	0.659915	0.40271	0.950131	0.812557	0.65147	0.263997	0.142509	0.533695	0.862088	0.286409	0.541385	0.576378
rs3216128	0.91639	0.483856	0.499466	0.922932	0.94544	0.422732	0.317534	0.824605	0.0668845	0.728433	0.305519	0.650852	0.414309	0.802421	0.405674	0.74216	0.800167	0.466828	0.513534	0.870997	0.975731	0.574071	0.277758	0.673393	0.871945	0.77114	0.757884	0.553657	0.407213	0.279322	0.147811	0.129761	0.0764647	0.272105	0.806391	0.850183	0.606403	0.285235	0.66832	0.980773	0.149053
rs5783058	0.366374	0.784227	0.189341	0.461115	0.696487	0.0453908	0.662755	0.873661	0.131192	0.377144	0.188094	0.183555	0.641249	0.655353	0.770539	0.691752	0.911627	0.703784	0.120531	0.0598361	0.0995877	0.25624	0.757075	0.455411	0.492864	0.469992	0.915374	0.116017	0.828907	0.593063	0.459834	0.550418	0.110086	0.132794	0.324607	0.562963	0.753772	0.226394	0.26986	0.667413
rs3053817	0.142936	0.655659	0.24783	0.400786	0.751248	0.369862	0.873824	0.0245172	0.875795	0.823825	0.121127	0.0418086	0.505389	0.674934	0.0643554	0.196139	0.582577	0.733675	0.0795197	0.974996	0.791611	0.312494	0.238663	0.0977075	0.0549472	0.538866	0.696684	0.654243	0.301224	0.404298	0.6191	0.968649	0.960053	0.473981	0.554331	0.725937	0.926704	0.573772	0.269767
rs3051160	0.593017	0.81275	0.937748	0.740957	0.671961	0.949197	0.489816	0.282309	0.571322	0.0902015	0.151629	0.0671798	0.219576	0.0986445	0.524209	0.816855	0.719408	0.901038	0.750689	0.418063	0.698867	0.503516	0.175246	0.0695555	0.253805	0.931713	0.155113	0.831105	0.768898	0.546825	0.453396	0.422126	0.712502	0.714079	0.221982	0.0296859	0.672198	0.480236
rs3049003	0.0996275	0.921894	0.0553441	0.240764	0.119378	0.38563	0.732788	0.0343259	0.0346331	0.612972	0.846238	0.473046	0.0401068	0.853676	0.767179	0.644982	0.289305	0.752633	0.307247	0.412941	0.943392	0.587223	0.230978	0.179736	0.841284	0.0154261	0.602348	0.938324	0.387388	0.875334	0.890701	0.0598076	0.0443263	0.52274	0.811605	0.47635	0.898827
rs3838001	0.841013	0.932456	0.425106	0.402669	0.589074	0.488485	0.476523	0.356059	0.22607	0.977799	0.474098	0.00490058	0.446887	0.733963	0.73119	0.72819	0.569086	0.196695	0.720144	0.552494	0.302138	0.191438	0.929257	0.603484	0.811085	0.298713	0.498752	0.93229	0.747709	0.609313	0.804749	0.346821	0.753829	0.456182	0.324301	0.935588
rs3033100	0.674494	0.0736097	0.339881	0.39805	0.127767	0.119458	0.752847	0.181435	0.66547	0.064689	0.877072	0.137671	0.806597	0.825351	0.512881	0.354782	0.507496	0.237586	0.479117	0.0417209	0.13337	0.655199	0.569805	0.752534	0.106405	0.600145	0.991118	0.685449	0.00442232	0.346234	0.00351826	0.170513	0.741585	0.399904	0.775499
rs3840614	0.359158	0.748478	0.675322	0.578374	0.743355	0.734046	0.90083	0.995618	0.218274	0.413595	0.700212	0.191567	0.729377	0.571772	0.990803	0.518437	0.277099	0.619231	0.247759	0.844171	0.331886	0.128083	0.505574	0.871962	0.184586	0.580297	0.525677	0.0701294	0.849867	0.465186	0.630167	0.925695	0.507857	0.0116971
rs3840274	0.381742	0.664396	0.707599	0.53828	0.596046	0.899076	0.639624	0.396419	0.464616	0.255566	0.706811	0.0828679	0.492784	0.892731	0.0645396	0.269961	0.139597	0.180615	0.991928	0.661117	0.496476	0.420136	0.817828	0.482165	0.573216	0.651165	0.126149	0.776598	0.273879	0.735669	0.141803	0.962774	0.642587
rs3059936	0.561424	0.613827	0.921196	0.494101	0.316	0.121688	0.677053	0.374688	0.89289	0.0991934	0.498489	0.496904	0.115026	0.941744	0.932771	0.122369	0.874593	0.683382	0.156528	0.3441	0.865446	0.492464	0.892339	0.440504	0.903494	0.580317	0.13009	0.653277	0.147916	0.30275	0.804781	0.985413
rs3217613	0.415173	0.277854	0.839971	0.168943	0.148061	0.681238	0.271453	0.952837	0.0933282	0.281609	0.554686	0.279593	0.503618	0.475688	0.797556	0.549318	1	0.171696	0.488255	0.494026	0.752351	0.374772	0.264785	0.91044	0.887118	0.75713	0.528486	0.483511	0.380251	0.698675	0.960945
rs11576045	0.352197	0.532694	0.823664	0.312279	0.832302	0.53962	0.669568	0.9432	0.665468	0.813684	0.34714	0.294715	0.532239	0.0821722	0.543163	0.147725	0.218393	0.87145	0.934407	0.273214	0.381588	0.660918	0.0391121	0.892215	0.686508	0.529804	0.715397	0.257125	0.151275	0.0910536
rs3074939	0.982996	0.262313	0.437	0.0668265	0.791434	0.710201	0.663941	0.72738	0.371396	0.518152	0.490183	0.398031	0.611707	0.981215	0.339106	0.793015	0.421989	0.885783	0.900128	0.58028	0.295682	0.479888	0.900366	0.604616	0.818311	0.923419	0.687553	0.461273	0.5444
rs2308036	0.569961	0.796357	0.274255	0.936058	0.849093	0.785978	0.382422	0.426647	0.36242	0.424094	0.200403	0.250497	0.375253	0.780395	0.270592	0.544782	0.392758	0.769372	0.912023	0.119877	0.934513	0.19167	0.311006	0.785788	0.196912	0.803696	0.0592337	0.770714
rs66693708	0.432853	0.150241	0.869758	0.974513	0.148621	0.193505	0.741328	0.581662	0.612929	0.0788076	0.659104	0.0983872	0.474477	0.692133	0.522272	0.626512	0.686781	0.287546	0.756227	0.934027	0.357181	0.146756	0.449399	0.532977	0.648711	0.00265034	0.00608626
rs1305047	0.789437	0.82732	0.373155	0.60387	0.503807	0.895599	0.125997	0.122668	0.893539	0.00793379	0.269876	0.944363	0.149476	0.481575	0.099984	0.102841	0.00765997	0.0205455	0.00752655	0.651822	0.561836	0.278354	0.677563	0.444029	0.823463	0.411534
rs35779249	0.288018	0.671202	0.549224	0.931807	0.0490643	0.755188	0.362498	0.689454	0.564697	0.132576	0.826103	0.627323	0.575951	0.338533	0.473922	0.583257	0.857702	0.704137	0.177841	0.341037	0.0667938	0.344902	0.590468	0.625161	0.571588
rs2307840	0.365081	3.6715e-30	0.466171	0.718912	0.271486	0.657639	0.487435	0.146065	0.125416	0.989896	0.0877551	0.806591	0.651794	0.209974	0.962084	0.261098	0.259927	0.200331	0.135349	0.0234217	0.557087	0.282352	0.741018	0.177373
rs3839049	0.626471	0.031191	0.78151	0.574859	0.0292328	0.0258433	0.496927	0.53784	0.363638	0.231094	0.642371	0.0857432	0.130629	0.228272	0.34449	0.175832	0.532487	0.445975	0.0133059	0.837546	0.984039	0.716427	0.788969
rs138123572	0.593452	0.150506	0.0587073	0.963192	0.737921	0.943183	0.512079	0.189014	0.120467	0.386528	0.588071	0.738365	0.537326	0.540727	0.581435	0.747662	0.501168	0.6076	0.60237	0.79943	0.197351	0.70464
rs2307998	0.67489	0.210601	0.863553	0.270917	0.503358	0.243705	0.335989	0.511341	0.450714	0.186273	0.816438	0.60798	0.2352	0.467412	0.664901	0.61778	0.376665	0.908226	0.658018	0.479064	0.533076
rs25630	0.445627	0.218755	0.262214	0.238143	0.206592	0.737173	0.807598	0.0400232	0.20584	0.452578	0.0770969	0.17561	0.223318	0.255026	0.604109	0.494219	0.817104	0.698412	0.451944	0.30661
rs3831920	0.270461	0.162593	0.571015	0.835471	0.61381	0.794062	0.101235	0.596591	0.840906	0.10708	0.979311	0.47833	0.46347	0.0469287	0.289058	0.465043	0.882228	0.23059	0.687879
rs67934853	0.0799593	0.575243	0.893839	0.335865	0.545098	0.703371	0.394664	0.564017	0.897852	0.208229	0.53073	0.210209	0.0523618	0.0153177	0.179709	0.688521	0.481768	0.93716
rs10581451	0.6637	0.369629	0.216225	0.0332282	0.941007	0.529652	0.151398	0.0598047	0.381163	0.541975	0.267828	0.701553	0.777259	0.793566	0.233522	0.352321	0.493761
rs10549914	0.598373	0.150703	0.422789	0.484196	0.584886	0.677745	0.88945	0.443772	0.246507	0.915351	1	0.172802	0.865598	0.548045	0.3349	0.914639
rs3028297	0.208556	0.754228	0.8376	0.867324	0.60598	0.868614	0.178248	0.502119	0.543282	0.711208	0.992515	0.17213	0.866237	0.0153684	0.147993
rs16438	0.566131	0.655818	0.222822	0.412355	0.0853241	0.278084	0.209556	0.990928	0.961403	0.229152	0.880731	0.823809	0.502245	0.325467
rs2308163	0.747549	0.44869	0.52266	0.467698	0.396146	0.327631	0.53972	0.576978	0.904022	0.506251	0.477852	0.319755	0.601556
rs57237250	0.440694	0.557815	0.978037	0.13165	0.234166	0.0775578	0.398459	0.450603	0.93231	0.0496935	0.205309	0.628259
rs149676649	0.514835	0.632424	0.17292	0.145216	0.152113	0.634436	0.318356	0.159892	0.891166	0.674309	0.905024
rs16711	0.510532	0.58894	0.619809	0.846875	0.356492	0.667803	0.970886	0.245299	0.874076	0.219447
rs140847	0.0339599	0.88964	0.194608	0.708315	0.527264	0.413519	0.65758	0.0483765	0.579062
rs10668859	0.883455	0.427604	0.278687	0.873405	0.0680029	0.216999	0.839686	0.465246
rs139220746	0.0055248	0.655432	0.0496831	0.36992	0.607621	0.120587	0.491197
rs57762436	0.842081	0.503858	0.425232	0.313684	0.946071	0.926024
rs67205569	0.448936	0.22628	0.163919	0.531756	0.242664
rs79369158	0.530933	0.316592	0.197788	0.435513
rs72375069	0.794893	0.488318	0.406039
rs3033053	0.175824	0.222939
rs140864	0.608077
[truncated: 1 more columns]
